# Supplementary material for: The Munich MIDY Pig Biobank – A unique resource for studying organ crosstalk in diabetes
Source: Mol Metab. 2017 Jun 13;6(8):931–40. doi: 10.1016/j.molmet.2017.06.004 (PMC5518720; doi:10.1016/j.molmet.2017.06.004)
Supplement: Supplementary file 3 [file mmc3.xlsx]

## Sheet: shotgun MS lipidomics 
Column1	Column2	Column3	Column4	Column5	MIDY	MIDY6	MIDY7	MIDY8	WT	WT9	WT10	WT11	WT12	Column13	Column14	Column15	Column16	Column17	Column18	Column19	Column20	Column21	Column22	Column23	Column24	Column25	Column26	Column27	Column28	Column29	Column30	Column31	Column32	Column33	Column34	Column35	Column36	Column37	Column38	Column39	Column40	Column41	Column42	Column43	Column44	Column45	Column46	Column47	Column48
feature	class	totallength	totaldb	totaloh	737	739	740	744	736	738	741	743	745
CE 14:0;0	CE	14	0	0	NA	NA	NA	NA	0.0602658	0.116113	NA	NA	0.048711
CE 15:0;0	CE	15	0	0	0.0713533	0.0932609	0.0366521	0.0690007	0.0741859	0.198797	0.094268	0.0898319	0.0658957
CE 16:0;0	CE	16	0	0	4.17128	4.08839	3.76794	3.49544	4.15534	5.0202	4.36269	4.4058	3.97649
CE 16:1;0	CE	16	1	0	0.823383	1.0509	0.661814	0.746914	0.817211	1.23285	0.784094	0.719907	0.651206
CE 17:0;0	CE	17	0	0	0.118488	0.158476	0.0942769	0.0945585	0.104075	0.146174	0.108042	0.119617	0.100619
CE 17:1;0	CE	17	1	0	0.174389	0.281931	0.166016	0.217438	0.222237	0.31401	0.19086	0.176338	0.17902
CE 18:0;0	CE	18	0	0	NA	NA	NA	NA	NA	NA	NA	NA	NA
CE 18:1;0	CE	18	1	0	5.73697	7.97311	5.51831	5.01794	5.09176	6.54291	3.45165	5.33222	3.96108
CE 18:2;0	CE	18	2	0	30.2401	26.9863	28.6422	27.8815	28.8976	29.3351	32.937	27.9087	31.6984
CE 18:3;0	CE	18	3	0	1.22873	1.17991	1.13665	1.43146	1.08232	1.22977	1.43776	1.23949	1.19617
CE 19:1;0	CE	19	1	0	0.0797285	0.0970579	0.0520298	0.0627184	0.0704895	NA	0.0444197	0.0540187	0.049382
CE 19:2;0	CE	19	2	0	NA	0.386967	NA	NA	NA	0.126645	NA	NA	NA
CE 19:3;0	CE	19	3	0	0.0838302	0.0656116	0.0625372	0.0474657	0.055394	NA	0.0659001	NA	0.0650227
CE 20:1;0	CE	20	1	0	0.0688076	0.0857501	0.0659793	0.0590055	0.0706719	0.0950261	0.0753742	0.101194	0.0582978
CE 20:2;0	CE	20	2	0	0.127586	0.13434	0.12486	0.105793	0.0987748	0.0693771	0.106365	0.0792377	0.123402
CE 20:4;0	CE	20	4	0	3.83	3.84579	4.51048	4.07488	4.32691	5.18475	4.1254	4.981	3.32982
CE 20:5;0	CE	20	5	0	0.211991	0.258518	0.32632	0.395063	0.214069	0.26149	0.278877	0.386439	0.336965
CE 22:0;0	CE	22	0	0	0.0418615	0.0666461	NA	0.046361	0.0482965	0.0690663	0.0611201	0.0597646	NA
CE 22:5;0	CE	22	5	0	0.044	NA	NA	0.0509714	0.0414794	0.0706124	0.0482724	0.0452215	0.0373982
CE 23:2;0	CE	23	2	0	0.0775739	0.0991517	0.0645887	0.110213	0.110144	0.0849721	0.150116	0.0898759	0.0638528
CE 24:1;0	CE	24	1	0	0.046873	0.0951725	NA	NA	NA	NA	NA	0.047236	NA
CE 24:2;0	CE	24	2	0	NA	NA	0.242947	0.334609	0.292664	NA	NA	NA	NA
Cer 32:0;2	Cer	32	0	2	NA	NA	NA	NA	0.00748948	NA	NA	NA	NA
Cer 32:1;2	Cer	32	1	2	NA	NA	NA	NA	0.00234526	NA	NA	NA	NA
Cer 38:1;2	Cer	38	1	2	NA	NA	0.00370811	NA	NA	0.00337831	NA	NA	NA
Cer 40:1;2	Cer	40	1	2	0.00285866	NA	NA	0.00459508	NA	0.00420661	NA	NA	0.00376834
Cer 42:1;2	Cer	42	1	2	0.00821698	0.00554014	0.00583649	0.0100064	0.00867862	0.0108124	0.00758423	0.0114496	0.00829743
Cer 42:2;2	Cer	42	2	2	0.00447784	NA	NA	0.00537334	0.00533596	0.00828211	0.00393753	0.00690398	0.00642625
Chol	Chol	27	1	0	14.6205	15.2892	15.1883	15.7974	14.275	15.0813	15.4137	15.4537	15.2238
DAG 16:0;0-16:0;0	DAG	32	0	0	0.0270575	NA	NA	NA	NA	NA	NA	NA	NA
DAG 16:0;0-18:0;0	DAG	34	0	0	0.0141949	NA	NA	NA	NA	NA	0.0109251	NA	NA
DAG 16:0;0-18:1;0	DAG	34	1	0	0.116368	0.0800102	0.0611828	0.08938	0.0827728	0.118964	0.0650369	0.0842118	0.0488204
DAG 16:0;0-18:2;0	DAG	34	2	0	0.023171	NA	NA	NA	NA	NA	NA	NA	NA
DAG 16:1;0-18:1;0	DAG	34	2	0	0.00545017	NA	NA	NA	NA	NA	NA	NA	NA
DAG 18:1;0-18:0;0	DAG	36	1	0	0.140054	0.0330884	NA	0.0278294	0.0383899	0.049635	0.0422437	NA	NA
DAG 18:1;0-18:1;0	DAG	36	2	0	0.0599709	0.053475	0.0512842	0.0461761	0.0721823	0.0509442	0.0394065	0.0380686	0.0384679
DAG 18:2;0-18:0;0	DAG	36	2	0	NA	NA	NA	0.0038577	0.00909872	0.00565577	NA	NA	0.00610893
DAG 18:2;0-18:1;0	DAG	36	3	0	0.053342	0.043179	0.0381343	0.0587177	0.0565987	0.0455921	0.03403	0.0332789	NA
DAG 18:2;0-18:2;0	DAG	36	4	0	0.00629386	NA	NA	0.00973325	0.00412816	NA	NA	NA	NA
DAG 18:3;0-18:1;0	DAG	36	4	0	0.0362601	NA	NA	0.0350456	0.0264975	NA	NA	NA	NA
LPC 16:0;0	LPC	16	0	0	0.648487	0.789274	0.95275	1.18498	1.17643	1.08974	1.22712	1.22584	1.23066
LPC 16:1;0	LPC	16	1	0	0.0224816	0.0209503	0.0269238	0.0218745	NA	0.0246409	NA	0.029633	NA
LPC 18:0;0	LPC	18	0	0	0.334712	0.419514	0.645887	0.71611	0.615918	0.60574	0.642749	0.765347	0.798743
LPC 18:1;0	LPC	18	1	0	0.383399	0.432741	0.395533	0.389666	0.39519	0.335033	0.35867	0.457908	0.43
LPC 18:2;0	LPC	18	2	0	0.612369	0.562784	0.621958	0.632851	0.541511	0.388021	0.607462	0.621361	0.815147
LPC 20:3;0	LPC	20	3	0	NA	NA	NA	NA	NA	NA	NA	0.0252327	0.0476531
LPC 20:4;0	LPC	20	4	0	0.234859	0.234477	0.281853	0.260846	0.224066	0.198965	0.23125	0.315859	0.256093
LPC 20:5;0	LPC	20	5	0	NA	NA	NA	NA	NA	NA	NA	NA	0.0259902
LPC 22:5;0	LPC	22	5	0	NA	0.0216855	NA	0.0239522	NA	NA	0.025949	0.0352744	0.0375302
LPE 18:0;0	LPE	18	0	0	NA	NA	0.00778176	0.012664	0.0119868	0.0122648	0.00933834	0.0110798	0.0114147
LPE 18:1;0	LPE	18	1	0	NA	NA	NA	NA	NA	NA	NA	NA	NA
LPE 18:2;0	LPE	18	2	0	0.0208195	0.0153863	0.0160522	0.0182808	0.0206525	0.0166222	0.0154097	0.0147702	0.0171167
LPE 20:4;0	LPE	20	4	0	0.0311627	0.0201806	0.0206808	0.0228921	0.029031	0.017758	0.0154845	0.0168841	0.0187815
PC 16:0;0-16:0;0	PC	32	0	0	0.0885476	0.101811	0.0814776	0.0722842	0.105068	0.0785905	0.127659	0.119942	0.122492
PC 16:0;0-16:1;0	PC	32	1	0	0.0594986	0.0686511	0.0407234	0.0509936	0.0548637	0.0691797	0.0453671	0.0526168	0.0636658
PC 17:0;0-15:0;0	PC	32	0	0	NA	0.00899633	0.0091859	0.00608828	0.0103222	0.0123974	0.0126059	0.0161043	0.00902372
PC 17:0;0-16:1;0	PC	33	1	0	0.0124214	NA	0.008021	0.00775581	0.00856541	0.0070913	0.00609814	NA	0.00610039
PC 17:0;0-17:1;0	PC	34	1	0	0.0098606	0.0109159	0.0087805	NA	0.017465	0.0115618	0.00835793	0.0174886	NA
PC 17:1;0-16:0;0	PC	33	1	0	0.0541087	0.0553357	0.0551341	0.0601612	0.0513128	0.0499676	0.0355352	0.0451129	0.0377529
PC 18:0;0-14:0;0	PC	32	0	0	0.00873219	0.00761229	0.00899912	0.00272514	0.013067	0.00798061	0.0105412	0.0104435	0.00705425
PC 18:0;0-16:0;0	PC	34	0	0	0.830138	0.809858	0.844068	0.750289	0.763697	0.739739	0.767505	0.848374	0.981542
PC 18:0;0-16:1;0	PC	34	1	0	0.0263121	0.0317193	0.0178344	0.0189582	0.0174383	0.0288051	0.0161427	0.0176819	0.016969
PC 18:0;0-17:1;0	PC	35	1	0	0.00337492	0.00683724	0.00479503	NA	0.00693804	0.00664231	0.00525157	0.00532	0.00528589
PC 18:0;0-18:1;0	PC	36	1	0	0.377085	0.816765	0.154115	0.317301	0.550695	0.530434	0.102115	0.446279	0.0844021
PC 18:0;0-18:2;0	PC	36	2	0	6.59172	5.90008	6.3962	5.72006	5.39421	4.17393	5.63333	5.65781	6.67966
PC 18:0;0-18:3;0	PC	36	3	0	0.0496733	0.0338578	0.0471668	0.0591785	0.0313235	0.0312396	0.0626617	0.0407121	0.0637458
PC 18:1;0-14:0;0	PC	32	1	0	0.0284159	0.0252543	0.0322264	0.0135184	0.0293428	0.0282921	0.0265241	0.0252108	NA
PC 18:1;0-15:0;0	PC	33	1	0	NA	0.060799	NA	NA	0.0554295	0.0582461	0.0430277	0.0472815	0.0418274
PC 18:1;0-16:0;0	PC	34	1	0	2.08964	2.81891	1.80204	1.72998	2.39845	2.05565	1.60411	1.97704	1.6748
PC 18:1;0-16:1;0	PC	34	2	0	0.128342	0.144854	0.117874	0.102131	0.061166	0.0797481	0.0724297	0.0880714	0.0728337
PC 18:1;0-17:1;0	PC	35	2	0	0.0459158	0.0723316	NA	0.0542625	0.0527384	0.0738071	0.0574166	0.0634186	0.0573776
PC 18:1;0-18:1;0	PC	36	2	0	0.377397	0.346973	0.302342	0.216663	0.178331	0.222616	0.182869	0.252523	0.187091
PC 18:1;0-18:2;0	PC	36	3	0	0.47635	0.344579	0.3558	0.286607	0.214785	0.273534	0.357724	0.256964	0.379044
PC 18:1;0-18:3;0	PC	36	4	0	0.0922463	0.0936258	0.074079	0.0649624	0.060353	NA	0.0578174	0.0518191	0.0419755
PC 18:2;0-14:0;0	PC	32	2	0	NA	NA	NA	NA	NA	NA	NA	NA	NA
PC 18:2;0-15:0;0	PC	33	2	0	NA	0.0814379	0.0585062	0.0763496	0.0850877	0.0611854	0.0820632	NA	0.054239
PC 18:2;0-16:0;0	PC	34	2	0	5.06326	5.21268	4.64097	4.86188	5.01747	3.47709	5.05119	4.09574	5.02145
PC 18:2;0-16:1;0	PC	34	3	0	0.0995981	0.083291	0.0688718	0.0700251	NA	0.0513566	0.0631179	0.0687893	0.0542549
PC 18:2;0-17:0;0	PC	35	2	0	0.215896	0.278525	0.255639	0.244126	0.310949	0.236288	0.276377	0.232489	0.25476
PC 18:2;0-17:1;0	PC	35	3	0	0.0386818	0.0437988	0.0460349	0.0550816	0.0282606	NA	0.061975	0.0753615	0.0711904
PC 18:2;0-18:2;0	PC	36	4	0	0.59041	0.510641	0.488904	0.516681	0.463024	0.299344	0.512551	0.394198	0.6264
PC 18:2;0-18:3;0	PC	36	5	0	0.0819695	0.064752	0.0519533	0.0547091	0.0460292	NA	0.0613162	0.0690832	0.0599078
PC 18:3;0-16:0;0	PC	34	3	0	0.110457	0.0861022	0.0867385	0.116807	0.136639	0.0674279	0.137576	0.0767852	0.106326
PC 18:3;0-17:0;0	PC	35	3	0	0.00699093	0.00331973	NA	0.00519631	0.00409102	NA	0.0102122	NA	0.00523499
PC 19:0;0-18:2;0	PC	37	2	0	NA	0.031933	0.0374993	0.0294004	0.0190701	0.0152624	0.03579	0.0282834	0.0352952
PC 19:1;0-16:0;0	PC	35	1	0	NA	0.0084616	0.00727941	0.00854663	0.00950748	0.00721107	0.00803977	0.00812513	NA
PC 19:2;0-16:0;0	PC	35	2	0	0.0170747	NA	NA	NA	NA	NA	NA	NA	NA
PC 19:2;0-18:0;0	PC	37	2	0	NA	NA	NA	NA	NA	NA	NA	NA	NA
PC 20:0;0-16:0;0	PC	36	0	0	NA	NA	NA	NA	NA	NA	NA	NA	NA
PC 20:0;0-18:2;0	PC	38	2	0	NA	NA	0.00750798	NA	NA	NA	0.0048097	NA	0.0061111
PC 20:1;0-16:0;0	PC	36	1	0	0.00561901	0.0115196	0.00244197	0.00384449	0.00948204	0.0159419	0.00211309	0.00557548	0.00177892
PC 20:1;0-18:2;0	PC	38	3	0	NA	NA	NA	NA	NA	NA	NA	NA	0.00361037
PC 20:2;0-16:0;0	PC	36	2	0	0.112617	0.116446	0.0923101	0.0955426	0.116358	0.140309	0.136424	0.129452	0.141141
PC 20:2;0-17:0;0	PC	37	2	0	NA	0.0213353	NA	0.0162968	0.0229897	0.0232414	0.0252589	0.0191042	NA
PC 20:2;0-18:0;0	PC	38	2	0	0.059408	0.055949	0.0375918	0.0349729	0.0594262	0.0638913	0.0530446	0.0785393	0.0407788
PC 20:2;0-18:1;0	PC	38	3	0	NA	NA	NA	NA	NA	NA	NA	NA	0.0029267
PC 20:2;0-18:2;0	PC	38	4	0	0.629201	0.561265	0.973311	0.420021	NA	0.131513	0.371852	NA	0.505104
PC 20:2;0-20:4;0	PC	40	6	0	NA	0.1804	NA	NA	NA	NA	NA	NA	NA
PC 20:3;0-15:0;0	PC	35	3	0	NA	NA	NA	NA	NA	NA	NA	NA	0.00692931
PC 20:3;0-16:0;0	PC	36	3	0	0.161875	0.150076	0.123955	0.137718	0.163076	0.237859	0.213425	0.162147	0.268115
PC 20:3;0-17:0;0	PC	37	3	0	NA	NA	NA	0.0363237	NA	NA	0.0481582	NA	0.0802879
PC 20:3;0-18:0;0	PC	38	3	0	NA	NA	NA	NA	NA	NA	NA	NA	0.217746
PC 20:3;0-18:1;0	PC	38	4	0	1.87685	1.84651	2.54172	1.91231	1.03065	0.84976	1.05954	2.15406	1.34234
PC 20:3;0-18:2;0	PC	38	5	0	0.218695	0.140631	0.153338	0.18028	0.0715245	0.0813999	0.157059	0.156153	0.196524
PC 20:3;0-20:3;0	PC	40	6	0	NA	NA	NA	NA	NA	NA	NA	NA	0.111049
PC 20:3;0-20:4;0	PC	40	7	0	NA	NA	NA	0.0720048	0.0584137	NA	NA	0.106308	NA
PC 20:4;0-15:0;0	PC	35	4	0	NA	NA	NA	NA	NA	NA	0.0479243	NA	NA
PC 20:4;0-16:0;0	PC	36	4	0	1.43291	1.91576	1.59726	1.59979	1.87344	1.72019	1.36456	1.66303	1.27303
PC 20:4;0-16:1;0	PC	36	5	0	NA	NA	NA	NA	NA	NA	NA	NA	0.0165536
PC 20:4;0-17:0;0	PC	37	4	0	0.195194	0.264208	0.239757	0.213703	0.25664	0.264687	0.231959	0.285546	0.180522
PC 20:4;0-17:1;0	PC	37	5	0	NA	0.0482744	0.037451	0.053364	0.0497609	0.0581461	0.0525387	0.064621	NA
PC 20:4;0-19:0;0	PC	39	4	0	NA	0.0139513	NA	NA	NA	NA	NA	0.0547995	NA
PC 20:5;0-16:0;0	PC	36	5	0	0.0600564	0.0802237	0.0791296	0.119196	0.075341	0.0908839	0.0560109	0.0792301	0.0829849
PC 22:4;0-15:0;0	PC	37	4	0	NA	0.0105795	NA	NA	NA	NA	NA	NA	NA
PC 22:4;0-16:0;0	PC	38	4	0	3.3559	3.33379	4.20959	3.68889	4.2057	3.79267	2.96762	5.00608	2.76271
PC 22:4;0-17:0;0	PC	39	4	0	0.0574699	0.0271826	NA	0.0350394	0.0467593	0.0609979	NA	NA	0.0401375
PC 22:4;0-17:1;0	PC	39	5	0	0.00501997	NA	NA	NA	NA	NA	NA	NA	NA
PC 22:5;0-16:0;0	PC	38	5	0	0.995739	1.08926	1.04806	1.09178	0.989383	1.05749	0.855777	1.24013	0.928633
PC 22:5;0-17:0;0	PC	39	5	0	0.0551439	0.0846524	0.0498938	0.0994527	0.0753237	0.0864972	0.080851	0.135054	0.0975955
PC 22:6;0-16:0;0	PC	38	6	0	NA	0.263087	NA	NA	0.192958	NA	NA	0.269142	NA
PC O- 16:0;0-16:0;0	PC O-	32	0	0	NA	0.00248423	0.00259144	0.00272364	0.00237515	0.00213992	0.00349644	0.00390831	0.00522294
PC O- 16:0;0-18:1;0	PC O-	34	1	0	0.0224854	0.0263039	0.0180765	0.0180834	0.0216281	0.0203577	0.0181393	0.0292629	0.0237874
PC O- 16:0;0-18:2;0	PC O-	34	2	0	0.0511357	0.0723224	0.0547207	0.0519506	0.046192	0.0587126	0.0499912	0.0417769	0.0765646
PC O- 16:0;0-20:2;0	PC O-	36	2	0	NA	NA	NA	NA	NA	NA	NA	NA	0.000266134
PC O- 16:0;0-20:3;0	PC O-	36	3	0	0.00208503	0.00130126	0.00193486	0.00098466	NA	0.00777767	NA	NA	0.00484425
PC O- 16:0;0-20:4;0	PC O-	36	4	0	0.0300196	0.0392978	0.0334794	0.0289872	0.0353239	0.0493959	0.0273115	0.0266617	0.0237762
PC O- 16:0;0-22:4;0	PC O-	38	4	0	0.00322089	0.00245452	NA	NA	0.00314565	NA	0.00273459	NA	NA
PC O- 16:0;0-22:5;0	PC O-	38	5	0	0.00638249	0.00849819	NA	NA	0.00858646	NA	NA	NA	0.0043625
PC O- 16:1;0-18:0;0	PC O-	34	1	0	0.0048375	0.00205701	0.00567553	0.00393899	0.00442272	0.00388167	0.0032639	0.00304047	0.00503292
PC O- 16:1;0-18:1;0	PC O-	34	2	0	0.0125468	0.016623	0.0128861	0.00891347	0.0086328	0.00944835	0.007075	0.00735921	0.0138807
PC O- 16:1;0-18:2;0	PC O-	34	3	0	0.0712778	0.0510512	0.0496925	0.0310216	0.0544264	NA	0.0343655	NA	0.0636865
PC O- 16:1;0-20:3;0	PC O-	36	4	0	NA	NA	NA	0.00292919	0.00399682	NA	NA	0.00341665	0.00678547
PC O- 16:2;0-18:0;0	PC O-	34	2	0	0.00711368	0.00303569	0.00769123	0.00740258	0.00744126	0.0043474	0.00230019	0.00646044	0.00972981
PC O- 16:2;0-18:1;0	PC O-	34	3	0	0.00500986	NA	NA	NA	NA	NA	NA	NA	NA
PC O- 17:0;0-15:0;0	PC O-	32	0	0	NA	NA	NA	0.000222938	0.000314304	NA	0.000351629	NA	0.000390741
PC O- 17:0;0-17:1;0	PC O-	34	1	0	0.00490415	0.0058581	0.00359324	0.0038393	0.00532462	0.00396833	0.00363946	0.00538307	0.00411869
PC O- 17:0;0-19:2;0	PC O-	36	2	0	0.000246691	NA	NA	NA	NA	NA	NA	NA	NA
PC O- 17:1;0-17:0;0	PC O-	34	1	0	0.0013029	NA	0.00166725	0.0010302	0.00176446	0.00160039	0.00119394	NA	0.00199145
PC O- 17:1;0-17:1;0	PC O-	34	2	0	0.00170315	NA	0.00123859	NA	NA	NA	NA	NA	NA
PC O- 17:2;0-17:0;0	PC O-	34	2	0	0.00603967	0.00677233	0.00563262	0.00439569	0.00643926	0.0109049	0.00800819	0.0064067	0.00765887
PC O- 17:2;0-17:1;0	PC O-	34	3	0	NA	0.00442907	NA	0.00201797	NA	NA	NA	NA	NA
PC O- 18:0;0-14:0;0	PC O-	32	0	0	NA	0.028538	0.0324617	0.0323035	0.0267489	0.035171	0.0402287	0.0455524	0.0522188
PC O- 18:0;0-16:1;0	PC O-	34	1	0	0.00500995	0.00458061	0.00173763	0.00132375	0.0017852	0.00101412	0.00157803	0.00221723	0.00165937
PC O- 18:0;0-18:2;0	PC O-	36	2	0	0.0238013	0.0359479	0.0283117	NA	NA	NA	NA	NA	0.0229877
PC O- 18:0;0-18:3;0	PC O-	36	3	0	0.0044261	0.00128453	NA	0.00174935	0.000892078	NA	0.00262297	NA	0.0020705
PC O- 18:0;0-20:4;0	PC O-	38	4	0	0.0713817	0.0604916	0.0456197	0.0506464	0.0497296	0.0620665	0.0512895	0.070098	0.0636527
PC O- 18:1;0-16:0;0	PC O-	34	1	0	0.0225951	0.0208706	0.019811	0.0144198	0.0159404	0.0144546	0.0125134	0.0239024	0.0184748
PC O- 18:1;0-18:1;0	PC O-	36	2	0	0.00541253	0.0105671	0.00982507	NA	NA	NA	NA	NA	0.00595193
PC O- 18:1;0-18:2;0	PC O-	36	3	0	0.0455098	0.0372751	0.0432089	0.0323485	0.0305694	0.0486914	0.0454234	NA	0.0580447
PC O- 18:1;0-18:3;0	PC O-	36	4	0	NA	NA	NA	0.00309966	NA	NA	NA	NA	NA
PC O- 18:1;0-20:3;0	PC O-	38	4	0	0.00648089	0.00180499	0.00383732	0.00401323	0.00264886	0.00958844	0.00865475	0.0061941	0.00572826
PC O- 18:1;0-20:4;0	PC O-	38	5	0	0.0574347	0.0574623	0.0712024	0.0479615	0.0430657	0.0771087	NA	0.0517039	0.0424376
PC O- 18:2;0-16:0;0	PC O-	34	2	0	0.0106374	0.0151278	0.0176111	0.00925061	0.0134859	0.014729	0.0149783	0.0141425	0.0144969
PC O- 18:2;0-18:0;0	PC O-	36	2	0	0.00287779	0.00385605	0.00537103	NA	NA	NA	NA	NA	0.002641
PC O- 18:2;0-18:1;0	PC O-	36	3	0	0.00528897	0.00318636	0.00565078	0.00178106	NA	0.00339709	0.00207227	NA	0.00126945
PC O- 18:2;0-18:2;0	PC O-	36	4	0	0.0273988	0.0223533	0.0287238	0.0131025	0.0181863	0.00927401	0.0161155	0.00734125	0.01788
PE 16:0;0-18:0;0	PE	34	0	0	NA	NA	NA	NA	0.00859049	NA	NA	NA	NA
PE 16:0;0-20:4;0	PE	36	4	0	0.0152299	NA	0.0217551	0.0148672	0.0376688	0.0317649	NA	NA	0.0236307
PE 16:0;0-22:5;0	PE	38	5	0	NA	NA	NA	0.0289391	NA	NA	NA	NA	NA
PE 18:0;0-18:0;0	PE	36	0	0	NA	0.0430586	0.0520492	NA	0.0471662	0.0464777	NA	NA	NA
PE 18:0;0-20:4;0	PE	38	4	0	0.147986	0.116991	0.181036	0.173957	0.191043	0.175131	0.158234	0.145481	0.164709
PE 18:1;0-18:1;0	PE	36	2	0	0.00223213	0.00192097	NA	0.00351596	0.00269326	0.00188241	0.00183588	NA	NA
PE 18:1;0-20:4;0	PE	38	5	0	0.0316053	0.0285964	NA	NA	NA	NA	NA	NA	NA
PE 18:2;0-18:0;0	PE	36	2	0	0.0371859	0.032137	0.0419385	0.0389602	0.0373656	0.03876	0.0420843	0.0290231	0.0569567
PE 18:2;0-18:1;0	PE	36	3	0	NA	NA	NA	NA	NA	NA	NA	NA	NA
PE 18:2;0-18:2;0	PE	36	4	0	0.00457391	NA	NA	0.00476014	NA	NA	NA	NA	NA
PE O- 18:1;0-18:2;0	PE O-	36	3	0	0.0416895	0.0326464	0.0269434	0.0261389	NA	NA	0.0205976	NA	0.0150424
PI 17:1;0-17:1;0	PI	34	2	0	0.00127323	0.00253165	0.00218293	NA	0.00463086	0.00456046	0.00434497	0.00287918	0.00229012
PI 18:0;0-18:2;0	PI	36	2	0	0.0462319	0.0542042	0.0738014	0.0984066	0.0549123	0.0734798	0.120469	0.0936512	0.111361
PI 18:0;0-18:3;0	PI	36	3	0	NA	NA	NA	0.0102212	NA	0.00655571	0.0114336	0.00846699	0.00886942
PI 18:1;0-18:1;0	PI	36	2	0	0.00948603	0.0122544	0.0109022	0.0127075	0.0107805	0.0233976	0.019584	0.0161249	0.0150824
PI 18:1;0-18:2;0	PI	36	3	0	0.0187801	0.0136717	0.0240265	0.0207898	0.023053	0.0150523	0.02502	0.0192855	0.0218748
PI 18:2;0-16:0;0	PI	34	2	0	0.0159087	0.0298504	0.0300436	0.0326696	0.0246746	0.0213985	0.0367658	0.0297268	0.029262
PI 20:3;0-18:1;0	PI	38	4	0	NA	NA	NA	NA	NA	NA	NA	NA	0.37975
SM 32:1;2	SM	32	1	2	0.0210426	NA	0.0207518	0.0228415	0.0253264	NA	0.0372406	0.0299216	0.0345852
SM 34:1;2	SM	34	1	2	1.00702	0.910774	1.11056	0.968579	1.0432	1.34218	1.09322	1.17211	1.22655
SM 34:2;2	SM	34	2	2	0.0814468	0.0665881	0.0869492	0.0718776	0.0842189	0.0643224	0.107093	0.105468	0.108606
SM 36:1;2	SM	36	1	2	0.183603	0.162152	0.195899	0.145983	0.164855	0.277855	0.184671	0.187712	0.211278
SM 36:2;2	SM	36	2	2	0.0648008	0.0375325	0.0567574	0.0390578	0.053312	0.0613923	0.0512878	0.0628806	0.0592247
SM 36:2;4	SM	36	2	4	NA	NA	NA	NA	0.0252394	NA	0.0279851	NA	0.0186349
SM 38:1;2	SM	38	1	2	0.0714392	0.0694835	0.0890175	0.0603244	0.0663324	0.148889	0.0768021	0.0702341	0.075938
SM 38:1;4	SM	38	1	4	NA	0.0389495	NA	NA	0.0357069	0.0336093	NA	NA	NA
SM 38:2;2	SM	38	2	2	0.0396274	0.0322387	0.0445889	0.0363948	0.0464197	0.0682812	0.049971	0.0376084	0.0563764
SM 40:1;2	SM	40	1	2	0.0845679	0.082902	0.0976067	0.0813104	0.0975998	0.108857	0.120535	0.0886395	0.103618
SM 40:2;2	SM	40	2	2	0.0387401	0.0320873	0.0367812	0.0306896	0.0348653	0.0458281	0.0512157	0.0360968	0.0522366
SM 42:2;2	SM	42	2	2	0.191557	0.179918	0.19623	0.156519	0.225127	0.368447	0.275726	0.22804	0.259076
TAG 48:0;0	TAG	48	0	0	0.0283726	NA	NA	0.0304121	0.0312674	0.032769	0.0239539	NA	0.0443484
TAG 48:1;0	TAG	48	1	0	0.0681074	0.0427154	0.0588895	0.0544049	0.11021	0.0730971	0.0584617	0.0531529	0.0413115
TAG 48:2;0	TAG	48	2	0	0.0550452	0.0433633	0.0496351	0.0746001	0.0710872	0.0594213	0.0415276	NA	0.0386032
TAG 48:3;0	TAG	48	3	0	NA	NA	NA	0.0226674	NA	NA	NA	NA	NA
TAG 49:1;0	TAG	49	1	0	NA	NA	NA	NA	0.033927	0.048963	0.0241055	NA	NA
TAG 49:2;0	TAG	49	2	0	NA	NA	NA	0.0206414	0.024755	NA	0.0303831	NA	NA
TAG 50:1;0	TAG	50	1	0	0.286783	0.139753	0.18749	0.168095	0.332395	0.231536	0.182877	0.136196	0.15138
TAG 50:2;0	TAG	50	2	0	0.379923	0.252806	0.314396	0.411166	0.466212	0.362787	0.327562	0.285974	0.276782
TAG 50:3;0	TAG	50	3	0	0.186976	0.131545	0.14962	0.248025	0.201764	0.152342	0.153433	0.132957	0.132278
TAG 50:4;0	TAG	50	4	0	0.0579142	0.0382208	0.0624331	0.0935797	0.0606163	0.0570961	0.0633252	0.0533542	0.0479778
TAG 50:5;0	TAG	50	5	0	NA	NA	NA	0.025411	NA	NA	NA	NA	NA
TAG 51:1;0	TAG	51	1	0	NA	NA	NA	NA	0.0604027	0.0589199	0.0443974	NA	0.0291346
TAG 51:2;0	TAG	51	2	0	0.0397023	0.0362076	0.0495166	0.0612833	0.0871279	0.0982825	0.0729475	0.0450609	0.0615785
TAG 51:3;0	TAG	51	3	0	0.0334857	NA	0.0366306	0.0627538	0.0547336	0.0728182	0.068735	0.042339	0.0388795
TAG 51:4;0	TAG	51	4	0	NA	NA	NA	0.0338411	NA	NA	0.0331299	NA	NA
TAG 52:0;0	TAG	52	0	0	0.0444194	NA	NA	NA	NA	NA	NA	NA	NA
TAG 52:1;0	TAG	52	1	0	NA	NA	NA	NA	0.0358244	NA	NA	NA	NA
TAG 52:2;0	TAG	52	2	0	0.697612	0.552464	0.950668	0.828892	1.44805	1.06311	0.665198	0.608046	0.636552
TAG 52:3;0	TAG	52	3	0	1.14849	0.864578	1.11065	1.63349	1.48193	1.14039	1.00935	0.942506	1.04335
TAG 52:4;0	TAG	52	4	0	0.561322	0.398581	0.531556	1.07104	0.554598	0.401165	0.657922	0.51004	0.620596
TAG 52:5;0	TAG	52	5	0	0.19569	0.130392	0.184343	0.321824	0.160857	0.138324	0.228702	0.183597	0.194673
TAG 52:6;0	TAG	52	6	0	0.031999	NA	NA	0.0572924	NA	NA	0.0233199	NA	0.0236158
TAG 53:2;0	TAG	53	2	0	NA	0.0268518	NA	0.0484103	0.108722	0.122636	0.0730618	0.0446552	0.0600081
TAG 53:3;0	TAG	53	3	0	0.0430397	0.0554594	0.0621346	0.0846675	0.124292	0.133012	0.124325	0.0670148	0.0857928
TAG 53:4;0	TAG	53	4	0	NA	0.0258556	0.0342618	0.0724736	0.0587115	0.0800066	0.0911362	0.030375	0.0612556
TAG 53:5;0	TAG	53	5	0	NA	NA	NA	0.0276839	NA	NA	0.0323364	NA	NA
TAG 54:2;0	TAG	54	2	0	0.0555488	0.0285424	0.12161	NA	0.291477	0.238036	0.144449	0.124117	0.148911
TAG 54:3;0	TAG	54	3	0	0.37821	0.302623	0.499404	0.509249	0.719728	0.589726	0.455453	0.415345	0.555159
TAG 54:4;0	TAG	54	4	0	0.49509	0.370965	0.55008	0.636772	0.661835	0.534839	0.564501	0.488954	0.609099
TAG 54:5;0	TAG	54	5	0	0.429584	0.296358	0.402239	0.623378	0.437541	0.40651	0.512952	0.42445	0.474509
TAG 54:6;0	TAG	54	6	0	0.258541	0.139031	0.239268	0.4135	0.200412	0.195154	0.335074	0.258967	0.290763
TAG 54:7;0	TAG	54	7	0	0.0853473	0.0512807	0.0721434	0.142602	0.0499154	0.0397797	0.113088	0.0895405	0.109832
TAG 54:8;0	TAG	54	8	0	NA	NA	NA	0.0221364	NA	NA	NA	NA	NA
TAG 56:3;0	TAG	56	3	0	NA	NA	NA	NA	0.0315702	0.0353904	0.0363615	0.0391264	NA
TAG 56:4;0	TAG	56	4	0	0.0229656	NA	0.0428415	0.0450323	0.0588364	0.066695	0.0552789	0.0458433	0.0536625
TAG 56:5;0	TAG	56	5	0	0.0619053	0.0376518	0.0618871	0.0793915	0.0979964	0.125274	0.105053	0.0919042	0.0983986
TAG 56:6;0	TAG	56	6	0	0.156167	0.0918856	0.130582	0.238304	0.155208	0.208792	0.17023	0.177515	0.16436
TAG 56:7;0	TAG	56	7	0	0.113527	0.0679953	0.0976046	0.19286	0.0731211	0.121306	0.0980645	0.144003	0.121931
TAG 56:8;0	TAG	56	8	0	NA	NA	NA	0.108165	0.0269975	NA	0.0682741	0.0733537	0.0588449
TAG 58:10;0	TAG	58	10	0	NA	NA	NA	NA	NA	NA	NA	NA	NA
TAG 58:6;0	TAG	58	6	0	NA	NA	NA	0.03308	NA	0.0463433	0.0308381	0.0432706	NA
TAG 58:7;0	TAG	58	7	0	NA	NA	NA	NA	NA	0.0309711	0.0366463	NA	0.0349818
TAG 58:8;0	TAG	58	8	0	0.0303546	NA	NA	0.0460799	NA	0.032811	0.033364	0.0494765	NA
TAG 58:9;0	TAG	58	9	0	NA	NA	NA	NA	NA	NA	NA	NA	NA
[truncated: 5,000 more columns]
