# Supplementary material for: The Munich MIDY Pig Biobank – A unique resource for studying organ crosstalk in diabetes
Source: Mol Metab. 2017 Jun 13;6(8):931–40. doi: 10.1016/j.molmet.2017.06.004 (PMC5518720; doi:10.1016/j.molmet.2017.06.004)
Supplement: Supplementary file 5 [file mmc5.xlsx]

## Sheet: Supplemental table 1
	Supplementary Table 4. The Munich MIDY Pig Biobank: a comprehensive collection of tissues and body fluids for a broad spectrum of analyses
	Organ system	Organ/tissue	Organ/ tissue compartment / location	Mode of sampling	Number of sampled locations							Remarks & special sample processing procedures	Total number of samples per organ / tissue compartment
					Histology						Cryopre-servation (-80°C)
					Paraffin-embedding			Plastic-embedding		Cryo-histology
					Formalin-fixation (4% aqueous formaldehyd-solution)	Methacarn-fixation	Alcohol-fixation (96% ethanol))	GMA/MMA (Formalin-fixation)	Epon (fixation with 2.5% -6.25% glutaraldehyd solution)#
	Body liquids	Urine (cystocentesis)		-	-	-	-	-	-	-	+		60
		Blood serum (fasted)		-	-	-	-	-	-	-	+		60
		Blood plasma		-	-	-	-	-	-	-	+	EDTA-plasma	60
		Cerebrospinal fluid		-	-	-	-	-	-	-	+ (ia)		10
		Synovial fluid (tarsal joint)		-	-	-	-	-	-	-	+ (ia)		4
	Cardio-vascular system	Heart	Left ventricle myocardium	DL	1	1	-	-	2	2	4		10
			Left papillary muscle	DL	1 (c) , 1 (l)	1 (c) , 1 (l)	-	-	-	-	-		4
			Right ventricle myocardium	DL	1	1	-	-	2	2	4		10
			Right papillary muscle	DL	1 (c) , 1 (l)	1 (c) , 1 (l)	-	-	-	-	-		4
			Ventricular septum	DL	1	1	-	-	2	2	4		10
			Left atrial myocardium	DL	1	1	-	-	2	2	4		10
			Right atrial myocardium	DL	1	1	-	-	2	2	4		10
			Tricuspic valve	DL	1	1	-	-	-	-	-		2
			Bicuspic valve	DL	1	1	-	-	-	-	-		2
			Aortic valve	DL	1	1	-	-	-	-	-		2
			Pulmonary valve	DL	1	1	-	-	-	-	-		2
		Blood vessels	Thoracic aorta	DL	2 (c)	2 (c)	-	-	2 (c)	4 (c)	2		12
			Abdominal aorta	DL	2 (c)	2 (c)	-	-	2 (c)	4 (c)	2		12
			Carotid artery	DL	2 (c)	2 (c)	-	-	2 (c)	4 (c)	2		12
			jugular vein	DL	2 (c)	2 (c)	-	-	2 (c)	4 (c)	2		12
			Right coronary artery	DL	2 (c)	2 (c)	-	-	1 (c)	3 (c)	2		10
			Left coronary artery	DL	2 (c)	2 (c)	-	-	1 (c)	3 (c)	2		10
	Respiratory system	Upper respiratory tract	Nasal septum	DL	1 (c)	1 (c)	-	-	-	-	-		2
			Larynx	DL	1 (c)	1 (c)	-	-	-	-	-	Section including ary-; thyreo-; and cricoid cartilage	2
		Trachea	Proximal part	DL	1 (c)	1 (c)	-	-	-	-	-		2
			Medial part	DL	1 (c)	1 (c)							2
			Distal part	DL	1 (c)	1 (c)							2
		Lung	Parenchyma	SRS	20	20	-	-	10	20	20		90
			Medial tracheobronchial lymph node	DL	1 (c)	1 (c)	-	-	-	-	-		2
			Left main bronchus	DL	1 (c)	1 (c)	-	-	-	1 (c)	1		4
			Right main bronchus	DL	1 (c)	1 (c)	-	-	-	1 (c)	1		4
	Hepatobiliary system	Liver	Parenchyma	SRS	16	16	2		8	16	16		74
		Gall bladder		DL	1 (c)		-	-	-				1
		Pancreas	Parenchyma	SRS	20	20	-	-	20	20	20		100
		Pancreaticoduodenal lymph node		DL	1 (c)	1 (c)	-	-	-	-	-		2
	Gastrointestinal tract	Tongue		DL	1 (c) , 1 (l)	1 (c) , 1 (l)	-	-	-	-	-		4
		Salivary glands	Mandibular gland	DL	1	1	-	-	-	-	-		2
			Parotid gland	DL	1	1	-	-	-	-	-		2
		Esophagus	Proximal esophagus	DL	1 (c) , 1 (l)	1 (c) , 1 (l)	-	-	-	-	-		4
			Distal esophagus	DL	1 (c) , 1 (l)	1 (c) , 1 (l)	-	-	-	-	-		4
		Stomach	Cardiac portion	SRS	8 (c) ,8 VUR	8 (c)	-	8 (VUR)	8 (c)	8 (c)	8		56
			Fundus of the stomach	SRS	8 (c) ,8 VUR	8 (c)	-	8 (VUR)	8 (c)	8 (c)	8		56
			Pyloric portion	SRS	8 (c) ,8 VUR	8 (c)	-	8 (VUR)	8 (c)	8 (c)	8		56
		Intestine	Duodenum	SRS	5 (c), 5 VUR	5 (c)	-	5 VUR	5 (c)	5 (c)	5		35
			Jejunum	SRS	10 (c), 10 VUR	10 (c)	-	10 VUR	10 (c)	10 (c)	10		70
			Ileum	SRS	5 (c), 5 VUR	5 (c)	-	5 VUR	5 (c)	5 (c)	5		35
			Cecum	SRS	5 (c), 5 VUR	5 (c)	-	5 VUR	5 (c)	5 (c)	5		35
			Colon	SRS	5 (c), 5 VUR	5 (c)	-	5 VUR	5 (c)	5 (c)	5		35
			Ileal papilla	DL	1 (c)	-	-	-	-	-	-		1
			Mesenteric lymph node	DL	1 (c)	1 (c)	-	-	-	-	-		2
			Ileocolic lymph node	DL	1 (c)	1 (c)	-	-	-	-	-		2
		Ingesta/feces	Stomach	DL	-	-	-	-	-	-	1	1 sample (á 10 aliquots) taken from the middle of each intestinal segment	10
			Duodenum	DL	-	-	-	-	-	-	1		10
			Jejunum	DL	-	-	-	-	-	-	1		10
			Ileum	DL	-	-	-	-	-	-	1		10
			Cecum	DL	-	-	-	-	-	-	1		10
			Colon	DL	-	-	-	-	-	-	1		10
	Urinary system	Kidney	Cortex	SRS	-	-	-	10 (perf, IUR)	10 (perf)	10 (f)	20 (f)	Perfusion-fixed (perf) tissue (left kidney); fresh tissue (f, right kidney)	50
			Outer zone of medulla	SRS	-	-	-	10 (perf, IUR)	10 (perf)	5 (f)	20 (f)		45
			Inner zone of medulla	SRS	-	-	-	5 (perf, IUR)	5 (perf)	5 (f)	10 (f)		25
			Cross section including all kidney compartments	DL	5 (f), 5 (perf)	5 (f)	5 (f)	-	-	-	-		20
		Ureter	Proximal part	DL	1 (c)	1 (c)	-	-	-	-	-		2
			Medial part	DL	1 (c)	1 (c)	-	-	-	-	-		2
			Distal part	DL	1 (c)	1 (c)	-	-	-	-	-		2
		Urethra		DL	1 (c)	1 (c)	-	-	-	-	-		2
		Urinary bladder	Corpus	DL	2	2	-	-	-	-	-		4
			Trigone	DL	1	1	-	-	-	-	-		2
	Genital system	Ovary		DL	1 (c)	-	-	-	-	-	-		1
			Corpora lutea	DL	-	-	-	-	-	-	5 (ia)		5
		Uterus	Uterine horns	DL	6 (c)	6 (c)	-	-		6 (c)	6		24
		Vulva	Vestibular mucosa	DL	2	2	-	-	3	2	-		9
	Nervous system	Brain	Neocortex (parietal lobe)	DL	-	-	-	-	-	-	2		2
			Cerebellar cortex (vermis)	DL	-	-	-	-	-	-	2		2
			Caudate nucleus	DL	-	-	-	-	-	-	2		2
			Thalamus	DL	-	-	-	-	-	-	2		2
			Hippocampus	DL	-	-	-	-	-	-	2		2
			Hypothalamus	DL	-	-	-	-	-	-	2		2
			Pons	DL	-	-	-	-	-	-	2		2
			Frontal brain standard sections (histology)	DL	6	-	-	-	-	-			6
		Trigeminal ganglion		DL	1	-	-	-	-	-	1		2
		Nerves	Vagus nerve-thoracic part	DL	2(c) , 2 (l)	-	-	-	3 (c) , 1 (l)	-	2	1 Teasing sample from each samples nerve (Drögemüller et al. 2010)	11
			Sciatic nerve	DL	2(c) , 2 (l)	-	-	-	3 (c) , 1 (l)	-	2		11
			Common fibular nerve	DL	2(c) , 2 (l)	-	-	-	3 (c) , 1 (l)	-	2		11
			Radial nerve-proximal part	DL	2(c) , 2 (l)	-	-	-	3 (c) , 1 (l)	-	2		11
			Radial nerve-distal part	DL	2(c) , 2 (l)	-	-	-	3 (c) , 1 (l)	-	2		11
			Ulnar nerve-proximal part	DL	2(c) , 2 (l)	-	-	-	3 (c) , 1 (l)	-	2		11
			Ulnar nerve-distal part	DL	2(c) , 2 (l)	-	-	-	3 (c) , 1 (l)	-	2		11
			Tibial nerve	DL	2(c) , 2 (l)	-	-	-	3 (c) , 1 (l)	-	2		11
		Spinal cord	Cervical spinal cord	DL	4 (c)	-	-	-	-	4 (c)	4		12
			Thoracic intumescence region	DL	4 (c)	-	-	-	-	4 (c)	4		12
			Lumbar intumescence region	DL	4 (c)	-	-	-	-	4 (c)	4		12
		Dorsal root ganglia (DRG)	Thoracic DRG	DL	2	-	-	-	5	-	2		9
			Lumbar DRG	DL	2	-	-	-	5	-	2		9
		Sympathetic trunk		DL	1	-	-	-	4	-	-		5
	Endocrine system	Thyroid gland		SRS	5	5	-	-	-	5	5		20
		Pituitary gland		DL	1	-	-	-	-	-	1		2
		Adrenal gland	Cortex and medulla	DL	1 (c)	-	-	-	-	-	-		1
	Integument	Skin	Inner thigh	DL	3 VUR, 1 (p), 1 (o)	1 (p), 1 (o)		3 VUR		2 (p), 2 (o)	4		18
			Perineum	DL	3	3		3 VUR					9
		Mammary gland	Cranial complex	DL	2*	2*	-	-	-		4**	*Parenchyma and teat, ** parenchyma	8
			Penultimate complex	DL	2*	2*	-	-	-		4**		8
		Snout	Nasal plane	DL	2	2	-	-	3	2	-		9
		Superficial inguinal lymph nodes		DL	1 (c)	1 (c)	-	-	-	5 (c)	-		7
	Adipose tissue	Subcutaneous adipose tissue	Abdominal subcutaneous adipose tissue	DL	3	3	-	-	-	6	6		18
			Subcutaneous adipose tissue of the back	DL	3	3	-	-	-	6	6		18
		Visceral adipose tissue	Mesenteric adipose tissue	DL	3	3	-	-		6	6		18
			Perirenal adipose tissue	DL	3	3	-	-		6	6		18
	Musculoskeletal system	Skeletal muscles	Triceps brachii muscle	DL	1 (c) , 1 (l)	1 (c) , 1 (l)	1 (c)	1 (c) , 1 (l)	1 (c) , 1 (l)	2 (c), 2 (l)	4		17
			(Gluteo)biceps muscle	DL	1 (c) , 1 (l)	1 (c) , 1 (l)	1 (c)	1 (c) , 1 (l)	1 (c) , 1 (l)	2 (c), 2 (l)	4		17
			Longissimus lumborum muscle	DL	1 (c) , 1 (l)	1 (c) , 1 (l)	1 (c)	1 (c) , 1 (l)	1 (c) , 1 (l)	2 (c), 2 (l)	4		17
			Tibialis cranialis muscle	DL	1 (c) , 1 (l)	1 (c) , 1 (l)	1 (c)	1 (c) , 1 (l)	1 (c) , 1 (l)	2 (c), 2 (l)	4		17
			Left crus of the diaphragm	DL	1 (c) , 1 (l)	1 (c) , 1 (l)	1 (c)	1 (c) , 1 (l)	1 (c) , 1 (l)	2 (c), 2 (l)	4		17
		Bones	Femoral bone (femoral head)	DL	1	-	-	-	-	-	-		1
			Radial bone (proximal epi- and metaphysis)	DL	1	-	-	-	-	-	-		1
			Ulna (olecranon)	DL	1	-	-	-	-	-	-		1
			Tibial bone (tibial tuberosity)	DL	1	-	-	-	-	-	-		1
		Hoofs	Medial hoof of a front leg	DL	1	-	-	-	-	-	-		1
			Medial hoof of a hind leg	DL	1	-	-	-	-	-	-		1
			Lateral hoof of a front leg	DL	1	-	-	-	-	-	-		1
			Lateral hoof of a hind leg	DL	1	-	-	-	-	-	-		1
		Joints	Synovial membrane of the knee joint (dorsal recess)	DL	1	-	-	-	-	-	-		1
	Immune and hematopoietic system	Spleen	Parenchyma	SRS	6	6	-	-	-	6	6		24
		Thymus	Parenchyma	DL	1	1	-	-	-	-	-		2
		Sternal bone marrow		DL	1	1	-	-	-	-	-		2
		Tonsil		DL	1	1	-	-	-	-	-		2
		Axillary lymph node		DL	1	1	-	-	-	-	-		2
	Special senses	Eyes	Compartment	Mode of sampling	Formalin-fixation (4% aqueous formaldehyd-solution)	Bouin's fixative	Rossman's fixative	GMA/MMA	Epon #	Cryo-histology	Cryopre-servation (-80°C)	Remarks	Total number of samples per animal
			Vitreous body	DL	-	-	-	-	-	-	1	Sampling as desribed in Albl et al. 2016 including biotin-labeling of retinal pigment epithelium proteins after removal of the retina (Uhl et al 2014, 2015)
			Frontal portion of the globe	DL	1	1	1	-	-	-	-
			Lens	DL	1	1	-	-	-	-	1
			Retina	DL	-	-	-	-	-	-	3
			Ocular fundus	DL	1	1	-	-	-	-	-		12
									Total number of samples per animal				1728
	Legend: #Epon (Glycid-ether)-embedding of glutaraldehyd-fixed samples for preparation of semi-thin sections for (quantitative)morphological analyses and ultrathin sections for electron microscopy, (c): cross section, (l): longitudinal section, (p): section parallel to the direction of hair growth, (o): section orthogonally to the direction of hair growth, VUR: vertical uniform random sections (Al…
	Literature
	Uhl, P.B., Amann, B., Hauck, S.M. & Deeg, C.A. (2015). Novel localization of peripherin 2, the photoreceptor-specific retinal degeneration slow protein, in retinal pigment epithelium. Int J Mol Sci, 16, 2678-2692.
	Uhl, P.B., Szober, C.M., Amann, B., Alge-Priglinger, C., Ueffing, M., Hauck, S.M. & Deeg, C.A. (2014). In situ cell surface proteomics reveals differentially expressed membrane proteins in retinal pigment epithelial cells during autoimmune uveitis. J Proteomics, 109, 50-62.
	Drögemüller, C., Becker, D., Kessler, B., Kemter, E., Tetens, J., Jurina, K., Jaderlund, K.H., Flagstad, A., Perloski, M., Lindblad-Toh, K. & Matiasek, K. (2010). A deletion in the N-myc downstream regulated gene 1 (NDRG1) gene in Greyhounds with polyneuropathy. PLoS One, 5, e11258.
	Albl, B.; Haesner, S.; Braun-Reichhart, C.; Streckel, E.; Renner, S.; Seeliger, F.; Wolf, E. ; Wanke, R.; Blutke, A. (2016). Tissue sampling guides for porcine biomedical models. Toxicol. Pathol. 44, 414-420.
